# Supplementary material for: Dual Perspectives on Peptide–Zinc Complexation: Highlighting Aquatic Sources While Contextualizing Other Natural Origins
Source: Biomolecules. 2025 Sep 12;15(9):1311. doi: 10.3390/biom15091311 (PMC12467604; doi:10.3390/biom15091311)
Supplement: Supplementary file 1 [file biomolecules-15-01311-s001.zip]

Archive with 1 entries (1 files):
- biomolecules-3779758-supplementary.pdf
